# Supplementary material for: Temporal relationship between osteoarthritis and comorbidities: a combined case control and cohort study in the UK primary care setting
Source: Rheumatology (Oxford). 2021 Mar 1;60(9):4327–39. doi: 10.1093/rheumatology/keab067 (PMC8410005; doi:10.1093/rheumatology/keab067)
Supplement: keab067_Supplementary_Data [file keab067_supplementary_data.zip]

Archive with 2 entries (2 files):
- rhe-20-2300-File002.docx
- rhe-20-2300-File003.docx
